# Supplementary material for: Genomic, Antimicrobial, and Aphicidal Traits of Bacillus velezensis ATR2, and Its Biocontrol Potential against Ginger Rhizome Rot Disease Caused by Bacillus pumilus
Source: Microorganisms. 2021 Dec 29;10(1):63. doi: 10.3390/microorganisms10010063 (PMC8778260; doi:10.3390/microorganisms10010063)
Supplement: Supplementary file 1 [file microorganisms-10-00063-s001.zip]

Archive with 1 entries (1 files):
- microorganisms-1497382-supplementary.pdf
